# Supplementary material for: Clonal Dynamics and Antimicrobial Resistance of Bloodstream Carbapenem-Resistant Acinetobacter baumannii Isolates from Korean Hospitals Between 2016 and 2020
Source: Antibiotics (Basel). 2026 Mar 5;15(3):269. doi: 10.3390/antibiotics15030269 (PMC13023889; doi:10.3390/antibiotics15030269)
Supplement: Supplementary file 1 [file antibiotics-15-00269-s001.zip]

Archive with 1 entries (1 files):
- antibiotics-4120115-supplementary.pdf
